# Supplementary material for: Pain-related fear of movement dynamics in individuals with and without low back pain participating in weightlifting and/or powerlifting training
Source: PLoS One. 2022 Oct 27;17(10):e0276983. doi: 10.1371/journal.pone.0276983 (PMC9612576; doi:10.1371/journal.pone.0276983)
Supplement: S1 Data — (CSV) [file pone.0276983.s002.csv]

Q2	Q3	Q4	Q8	Q13	Q14	Q15	Q18	Q23	Q30	Q32	Q35	Q38
0	40	20	10	50	0	0	0	0	0	0	60	20
55	29	3	0	8	2	27	6	0	6	0	61	7
0	0	0	0	20	5	10	0	0	0	0	25	0
0	15	11	0	31	9	0	0	0	27	0	48	30
40	50	40	45	50	50	45	45	45	50	40	75	50
0	2	0	0	4	0	0	0	0	4	2	1	0
0	0	0	0	0	0	0	0	0	0	0	30	0
0	0	0	11	10	0	20	0	0	0	0	60	20
76	15	0	32	34	6	18	16	5	12	6	75	6
31	3	9	2	9	8	17	14	6	13	9	12	6
6	6	8	2	4	7	9	15	3	4	1	10	0
1	0	0	1	1	1	10	6	1	0	1	6	1
0	0	0	0	0	0	0	20	0	0	0	30	0
10	10	6	18	8	1	17	0	4	0	0	59	17
13	10	10	11	10	10	26	24	18	17	8	65	35
11	36	7	5	7	65	57	21	5	32	5	76	2
38	7	30	9	26	40	46	13	10	10	6	76	60
70	0	0	70	0	10	0	50	20	0	0	100	5
0	0	0	0	5	0	0	10	1	1	1	40	2
9	9	10	8	5	2	1	10	3	1	1	80	2
0	0	0	0	0	0	0	0	0	0	0	30	0
100	0	0	40	10	30	50	80	0	0	0	100	70
8	4	12	20	13	19	50	11	3	6	2	55	18
58	0	0	0	0	0	5	0	0	0	0	29	7
81	17	55	10	13	81	18	56	11	6	7	100	10
0	0	0	10	0	0	10	0	0	0	0	20	10
55	45	15	15	10	10	35	2	5	25	6	90	19
0	20	9	30	24	27	60	26	4	12	0	56	0
8	0	1	7	8	6	5	0	15	26	7	70	41
5	9	6	11	10	8	6	36	5	2	4	100	12
61	30	27	27	34	38	50	51	11	16	22	83	35
10	0	0	25	20	10	60	35	0	10	0	70	50
70	0	30	41	20	0	70	0	0	4	0	100	31
0	13	0	0	0	0	0	0	0	8	0	0	0
22	61	16	34	80	0	40	22	35	52	0	91	18
0	0	0	12	42	27	11	12	14	14	12	52	36
20	8	0	7	18	5	40	12	4	0	0	61	7
12	10	4	13	9	9	9	13	7	8	12	77	13
7	11	10	15	28	7	12	22	9	12	5	81	16
15	7	1	0	12	1	86	25	1	51	1	42	13
14	13	26	13	38	8	19	27	8	11	7	50	10
9	0	48	10	45	0	33	0	0	81	0	100	64
10	35	45	30	40	10	10	40	8	35	10	65	45
0	51	63	0	0	0	0	0	0	54	53	0	0
85	4	38	26	55	19	99	69	20	70	25	80	20
13	36	13	25	60	6	17	16	6	9	7	67	35
10	13	14	9	8	14	27	18	19	22	4	68	10
6	3	3	33	35	4	6	17	17	17	2	8	12
59	14	14	4	27	4	6	34	24	36	2	95	21
3	2	3	3	3	4	8	6	2	3	2	10	10
0	26	10	21	22	0	61	0	0	0	0	66	1
0	5	5	12	14	26	43	8	0	3	0	60	53
0	0	0	5	10	0	0	0	0	5	0	60	0
2	2	0	4	25	10	15	5	0	0	0	15	15
5	5	5	20	25	20	20	1	1	5	5	50	25
6	0	3	10	17	63	59	21	16	10	12	90	15
30	13	10	2	24	5	11	52	3	7	8	100	12
0	10	10	0	0	0	30	15	0	16	0	50	0
0	5	5	0	9	7	17	12	0	7	0	20	13
2	3	5	30	24	20	32	25	2	6	7	50	14
1	4	4	35	90	10	5	43	3	9	11	99	5
11	36	35	20	64	15	10	16	11	15	3	87	55
10	8	0	16	39	8	14	15	15	22	8	76	13
10	0	5	2	0	21	35	19	8	23	21	21	15
33	31	24	15	52	9	15	14	12	34	0	79	27
81	52	27	75	70	71	69	43	51	58	51	100	74
9	59	0	17	80	0	25	0	0	23	0	78	43
